# Supplementary material for: Improving Documentation of Nutritional Care in A Nursing Home: An Evaluation of A Participatory Action Research Project
Source: Geriatrics (Basel). 2019 Mar 20;4(1):29. doi: 10.3390/geriatrics4010029 (PMC6473428; doi:10.3390/geriatrics4010029)
Supplement: Supplementary file 1 [file geriatrics-04-00029-s001.zip]

Archive with 1 entries (1 files):
- geriatrics-456809-supplementary.sav
